# Supplementary material for: Altered Gut Microbiota in Chinese Children With Autism Spectrum Disorders
Source: Front Cell Infect Microbiol. 2019 Mar 6;9:40. doi: 10.3389/fcimb.2019.00040 (PMC6414714; doi:10.3389/fcimb.2019.00040)
Supplement: Supplementary file 2 [file Data_Sheet_2.xlsx]

## Sheet: Supplemental Table S1
Supplemental Table S1. Sequencing data summary with the number of a total sequence reads, qualified sequence reads and OTUs.
Subject ID	Subject description	Total sequences	Qualified sequences	OTU number
UW1.9	N	74891	61809	393
NW1.23	N	74704	63065	373
UW1.12	N	74954	64875	351
NW1.28	N	70835	60019	331
OW1.8	N	74564	63003	341
NW1.39	N	68003	58379	305
NW1.45	N	60799	51278	300
NW1.2	N	65608	56725	325
NW1.4	N	64615	55669	368
UW1.3	N	73583	63964	391
NW1.20	N	77156	67503	309
NW1.22	N	69604	60172	307
NW1.3	N	90851	71328	353
NW1.8	N	94260	71250	316
UW1.4	N	85731	66198	372
NW1.16	N	96173	74958	314
NW1.18	N	94964	72067	329
NW1.46	N	85150	67178	365
NW1.51	N	94932	74474	347
OB1.15	N	95617	74434	371
NW1.56	N	83297	66479	311
NW1.59	N	92391	73804	353
NW1.61	N	86641	66596	319
OB1.17	N	94833	75168	398
OW1.17	N	83527	65567	400
UW1.34	N	91776	68131	392
NW1.110	N	95064	67637	283
NW1.111	N	97082	69386	283
NW1.112	N	94304	66726	325
NW1.115	N	92170	61014	335
NW1.116	N	95209	67846	369
NW1.121	A	86375	59174	327
UW1.59	A	91519	67489	349
OB1.33	A	85161	59907	302
NW1.122	A	87283	61649	361
NW1.123	A	93621	67303	325
OW1.29	A	97927	70594	322
OW1.30	A	81808	58433	303
NW1.124	A	92754	66257	297
UW1.60	A	93357	65701	356
OB1.34	A	81103	59290	350
OW1.31	A	87850	61932	349
UW1.61	A	87043	63243	385
OW1.32	A	93373	66481	360
NW1.125	A	93005	67695	402
NW1.126	A	99895	73078	374
OW1.33	A	91695	66215	365
NW1.127	A	88098	65015	351
NW1.128	A	89409	65433	325
NW1.129	A	87490	59349	346
NW1.130	A	98928	69198	325
NW1.131	A	86204	56831	317
NW1.132	A	85799	59603	376
NW1.133	A	91811	63491	310
NW1.134	A	90825	63915	368
NW1.135	A	86607	60054	350
NW1.136	A	96415	68303	329
UW1.62	A	80183	57256	329
UW1.63	A	82283	56556	290
NW1.137	A	84916	59827	311
NW1.138	A	82043	57422	290
NW1.139	A	92457	66653	324
NW1.140	A	83126	59199	316
NW1.141	A	83701	59847	362
NW1.142	A	85924	61613	315
NW1.143	A	88887	64200	335
OB1.35	A	81379	59831	302
UW1.64	A	99926	73256	309
NW1.144	A	81704	56400	274
NW1.145	A	87914	66071	299
OB1.36	A	89117	63665	326
NW1.146	A	86021	62513	330
NW1.147	A	98593	72280	292
OW1.35	A	84284	60686	353
UW1.65	A	86586	64322	292
OB1.37	A	97390	72632	293
OB1.18	N	94075	74422	309
UW1.36	N	84878	66980	352
UW1.38	N	91934	72596	307
NW1.78	N	83176	66033	367
NW1.81	N	89386	71460	320
OW1.20	N	92783	72767	341
NW1.88	N	89125	70196	349
NW1.92	N	95401	73516	342
OB1.26	N	88471	69747	346
OW1.26	N	99389	81078	304
NW1.97	N	85508	68178	335
OB1.28	N	89675	70558	375
NW1.99	N	90491	73421	348
NW1.104	N	81218	65603	327
Total		7850587	5903119	30217
Subject description: Neurotypical (N) and ASD (A) group.

## Sheet: Supplemental Table S2
Supplemental Table S2. Alpha diversity indices of bacterial phylotypes between NT and ASD groups.
Variables	Mean±SD			Paired Student t-test
	ASD group	NT group		P
Chao1	327.02±31.81	342.31±40.85		0.078
ACE	329.27±30.52	343.93±32.45		0.04
Shannon	5.34±0.40	5.45±0.39		0.142
PD	19.20±1.98	22.07±5.64		0.002
ASD: autism spectrum disorders; NT: neurotypical. The indices were calculated based on the abundance of each operational taxonomic unit (OTU) (97% Partition threshold).

## Sheet: Supplemental Table S3
Supplemental Table S3. PERMANOVA tests of the bacterial gut microbiota on the Bray-Curtis dissimilarity, unweighted and weighted UniFrac distances according to subjects’ health status.
Metric	F	R2	P value
Bray-Curtis	2.28	0.03	0.002
Unweighted Unifrac	6.78	0.07	0.001
Weighted Unifrac	1.65	0.02	0.128

## Sheet: Supplemental Table S4
Supplemental Table S4. Relative abundance of 10 phyla detected in NT and ASD groups.
Phylum	Mean±SD			Wilcoxon matched pairs test/Paired Student t-test
	ASD group	NT group		P
Firmicutes/Bacteroidetes	1.39±0.54	1.82±1.13		0.108
Firmicutes	50.74±9.57	53.78±13.94		0.293
Bacteroidetes	39.79±9.49	37.66±14.76		0.478
Fusobacteria	2.26±6.79	1.03±2.08		0.204
Actinobacteria	3.82±3.89	4.11±3.14		0.727
Proteobacteria	3.33±2.60	3.29±2.23		0.937
Tenericutes	<0.01±0.01	0.06±0.34		0.298
Verrucomicrobia	0.03±0.07	0.04±0.10		0.574
Synergistetes	0.01±0.03	0.01±0.04		0.894
Euryarchaeota	<0.01±0.02	<0.01±0.01		0.368
Cyanobacteria	<0.01±0.01	<0.01±0.01		0.977
ASD: autism spectrum disorders; NT: neurotypical. The Firmicutes/Bacteroidetes ratio and relative abundance are shown as mean values (%) ± standard deviation (SD).

## Sheet: Supplemental Table S5
Supplemental Table S5. Relative abundance of top 10 abundant classes detected in NT and ASD groups and class presenting significant difference between NT and ASD groups.
Class	Mean±SD			Paired Student t-test	Adjusted P*	FDR-corrected P
	ASD group	NT group		P
Bacteroidia	39.77±9.49	37.62±14.77		0.479	0.837	0.907
Clostridia	47.34±9.71	47.34±13.55		0.994	0.746	0.907
Fusobacteriia	2.26±6.79	1.03±2.08		0.204	0.316	0.598
Negativicutes	0.96±0.99	3.44±6.54		0.012	0.068	0.437
unidentified Actinobacteria	3.07±3.67	3.01±2.91		0.931	0.797	0.907
unidentified Firmicutes	1.22±1.18	1.52±2.15		0.452	0.374	0.598
Betaproteobacteria	2.16±1.99	1.91±1.48		0.537	0.384	0.598
Gammaproteobacteria	0.95±1.35	1.01±1.26		0.842	0.985	0.985
Epsilonproteobacteria	0.00±0.00	0.18±1.03		0.238	0.101	0.437
Erysipelotrichia	1.06±1.22	1.20±1.02		0.546	0.628	0.816
Negativicutes	0.96±0.99	3.44±6.54		0.012	0.068	0.437
Bacilli	0.13±0.27	0.26±0.29		0.035	0.066	0.437
Deltaproteobacteria	0.09±0.09	0.13±0.11		0.04	0.036	0.437
ASD: autism spectrum disorders; NT: neurotypical. Relative abundance is shown as mean values (%) ± standard deviation (SD). P* value was adjusted for gestational age, delivery mode, parent educational levels, total energy, protein, fat, carbohydrate and fiber.

## Sheet: Supplemental Table S6
Supplemental Table S6. Relative abundance of top 10 abundant orders detected in NT and ASD groups and order presenting significant difference between NT and ASD groups.
Order	Mean±SD			Paired Student t-test	Adjusted P*	FDR-corrected P
	ASD group	NT group		P
Bacteroidales	39.77±9.49	37.62±14.77		0.479	0.837	0.875
Clostridia-Clostridiales	47.34±9.71	47.34±13.35		0.994	0.746	0.852
Fusobacteriales	2.26±6.79	1.03±2.08		0.204	0.315	9.531
Selenomonadales	1.10±1.36	3.43±6.46		0.012	0.068	0.347
Bifidobacteriales	3.07±3.67	3.00±2.91		0.925	0.791	0.866
unidentified Firmicutes-Clostridiales	1.22±1.18	1.49±2.16		0.497	0.415	0.546
Burkholderiales	2.16±1.99	1.91±1.48		0.537	0.385	0.546
Pasteurellales	0.65±1.31	0.21±0.42		0.038	0.064	0.347
Campylobacterales	0.00±0.00	0.18±1.03		0.238	0.101	0.376
Erysipelotrichales	1.06±1.22	1.20±1.02		0.546	0.628	0.76
Selenomonadales	1.10±1.36	3.43±6.46		0.012	0.068	0.347
Pasteurellales	0.65±1.31	0.21±0.42		0.038	0.064	0.347
Enterobacteriales	0.29±0.29	0.78±1.14		0.007	0.036	0.279
Lactobacillales	0.13±0.27	0.25±0.28		0.05	0.123	0.381
Desulfovibrionales	0.09±0.09	0.15±0.14		0.04	0.036	0.279
ASD: autism spectrum disorders; NT: neurotypical. Relative abundance is shown as mean values (%) ± standard deviation (SD). P* value was adjusted for gestational age, delivery mode, parent educational levels, total energy, protein, fat, carbohydrate and fiber.

## Sheet: Supplemental Table S7
Supplemental Table S7. Species presenting significant difference between NT and ASD groups.
Species	Mean±SD			Paired Student t-test	Adjusted P*	FDR-corrected P
	ASD group	NT group		P
Bacteroides plebeius	4.48±7.27	1.99±2.74		0.039	0.035	0.242
Bacteroides vulgatus	10.37±5.57	8.11±4.90		0.021	0.168	0.371
Ruminococcus gnavus	0.48±0.32	1.02±1.28		0.011	0.014	0.142
Haemophilus parainfluenzae	0.66±1.31	0.22±0.42		0.037	0.064	0.293
Escherichia coli	0.18±0.25	0.53±0.81		0.01	0.043	0.279
Phascolarctobacterium faecium	0.15±0.15	0.33±0.42		0.012	0.024	0.192
Erysipelatoclostridium ramosum	0.03±0.05	0.17±0.35		0.015	0.01	0.127
Clostridium clostridioforme	0.22±0.21	0.10±0.04		4.27´10-4	1.31´10-4	0.005
Oscillibacter sp. KLE 1745	0.08±0.05	0.13±0.15		0.03	0.084	0.318
Clostridiales bacterium canine oral taxon 085	0.02±0.02	0.06±0.10		0.028	0.127	0.347
ASD: autism spectrum disorders; NT: neurotypical. Relative abundance is shown as mean values (%) ± standard deviation (SD). P* value was adjusted for gestational age, delivery mode, parent educational levels, total energy, protein, fat, carbohydrate and fiber.

## Sheet: Supplemental Table S8
Supplemental Table S8. Tax4Fun showing predicted relative abundance of KEGG ortholog groups (Level 2 KOs).
KEGG pathways	Mean±SD			Paired Student t-test	FDR-corrected P
	ASD group	NT group		P
Metabolism;Carbohydrate metabolism	11.39±0.12	11.29±0.23		0.00988435	0.222536
Genetic Information Processing;Replication and repair	9.70±0.28	9.81±0.39		0.134355	0.253957
Environmental Information Processing;Membrane transport	9.68±0.43	9.70±0.63		0.90418	0.571204
Genetic Information Processing;Translation	9.36±0.22	9.47±0.33		0.0608441	0.253957
Metabolism;Amino acid metabolism	8.63±0.10	8.64±0.12		0.640509	0.534818
Metabolism;Energy metabolism	4.39±0.09	4.40±0.12		0.786113	0.534818
Metabolism;Nucleotide metabolism	4.27±0.11	4.32±0.16		0.143571	0.253957
Metabolism;Glycan biosynthesis and metabolism	4.00±0.29	3.94±0.38		0.463069	0.534818
Metabolism;Metabolism of cofactors and vitamins	3.25±0.05	3.26±0.09		0.628625	0.534818
Cellular Processes;Transport and catabolism	2.91±0.08	2.88±0.14		0.252071	0.393423
Environmental Information Processing;Signal transduction	2.79±0.16	2.77±0.24		0.611765	0.534818
Genetic Information Processing;Folding, sorting and degradation	2.64±0.07	2.64±0.09		0.709025	0.534818
Metabolism;Lipid metabolism	2.60±0.09	2.56±0.15		0.131623	0.253957
Metabolism;Enzyme families	2.46±0.08	2.44±0.13		0.489529	0.534818
Cellular Processes;Cell motility	2.02±0.30	2.07±0.50		0.50669	0.534818
Cellular Processes;Cellular community - prokaryotes	1.86±0.07	1.87±0.08		0.571359	0.534818
Genetic Information Processing;Transcription	1.86±0.03	1.85±0.06		0.370146	0.534818
Unclassified;Metabolism	1.63±0.04	1.60±0.08		0.0404844	0.222536
Metabolism;Biosynthesis of other secondary metabolites	1.55±0.05	1.52±0.07		0.0402915	0.222536
Metabolism;Metabolism of other amino acids	1.52±0.05	1.50±0.06		0.121092	0.253957
Unclassified;Cellular processes and signaling	1.49±0.05	1.47±0.07		0.0366079	0.222536
Unclassified;Genetic information processing	1.11±0.06	1.11±0.07		0.607342	0.534818
Human Diseases;Drug resistance	1.09±0.06	1.09±0.08		0.6306	0.534818
Unclassified;Poorly characterized	1.05±0.02	1.05±0.03		0.479019	0.534818
Metabolism;Metabolism of terpenoids and polyketides	1.00±0.04	1.00±0.04		0.779166	0.534818
Cellular Processes;Cell growth and death	0.95±0.04	0.95±0.05		0.932221	0.575223
Metabolism;Xenobiotics biodegradation and metabolism	0.87±0.08	0.87±0.10		0.892009	0.571204
Organismal Systems;Endocrine system	0.82±0.02	0.82±0.03		0.773613	0.534818
Human Diseases;Infectious diseases	0.65±0.01	0.66±0.03		0.0419358	0.222536
Human Diseases;Cancers	0.49±0.01	0.49±0.01		0.656184	0.534818
Organismal Systems;Aging	0.33±0.00	0.33±0.01		0.0953138	0.253957
Human Diseases;Endocrine and metabolic diseases	0.32±0.01	0.32±0.01		0.101409	0.253957
Organismal Systems;Immune system	0.32±0.01	0.31±0.02		0.483752	0.534818
Organismal Systems;Nervous system	0.28±0.01	0.28±0.02		0.238345	0.393423
Environmental Information Processing;Signaling molecules and interaction	0.16±0.02	0.16±0.03		0.756879	0.534818
Organismal Systems;Environmental adaptation	0.16±0.01	0.16±0.01		0.990601	0.597354
Human Diseases;Cardiovascular diseases	0.13±0.00	0.13±0.00		0.086231	0.253957
Human Diseases;Neurodegenerative diseases	0.08±0.01	0.08±0.01		0.124119	0.253957
Organismal Systems;Digestive system	0.07±0.02	0.07±0.03		0.78184	0.534818
Unclassified;Viral protein family	0.07±0.00	0.07±0.00		0.104036	0.253957
Human Diseases;Immune diseases	0.04±0.00	0.04±0.00		0.438555	0.534818
Organismal Systems;Excretory system	0.01±0.00	0.01±0.00		0.822274	0.545433
Human Diseases;Substance dependence	0.01±0.00	0.01±0.00		0.578844	0.534818
Organismal Systems;Circulatory system	0.00±0.00	0.00±0.00		0.733772	0.534818
ASD: autism spectrum disorders; NT: neurotypical. Relative abundance is shown as mean values (%) ± standard deviation (SD).
